# Supplementary material for: Low iron-induced small RNA BrrF regulates central metabolism and oxidative stress responses in Burkholderia cenocepacia
Source: PLoS One. 2020 Jul 23;15(7):e0236405. doi: 10.1371/journal.pone.0236405 (PMC7377471; doi:10.1371/journal.pone.0236405)
Supplement: S3 Table — (XLSX) [file pone.0236405.s007.xlsx]

## Sheet: Table S3
	Sass and Coenye
	Low iron-induced small RNA BrrF regulates central metabolism and oxidative stress responses in Burkholderia cenocepacia.
	Table S1: Computationally predicted targets of BrrF.
fdr	p-value	Locus tag	Energy		Interacting mRNA nucleotides*		Interating sRNA nucleotides		Annotation						Functional category							* nucleotide positions relative to start of CDS
0.194096	0.00528799	BCAM2313	-13.1259		-14	-6	4	12	Choline-sulfatase						Amine and polyamine transport and metabolism
0.123107	0.000800317	BCAM2295	-12.6611		-83	-73	1	11	Choline ABC transporter substrate-binding protein						Amine and polyamine transport and metabolism
0.074421	0.000200646	BCAM2499	-15.2544		17	56	1	41	2-aminoethylphosphonate--pyruvate transaminase						Amino acid transport and metabolism
0.160151	0.00185971	BCAM1267	-11.076		-21	-15	6	12	4-hydroxyproline 2-epimerase						Amino acid transport and metabolism
0.170047	0.00215282	BCAL1155	-12.0839		66	77	1	12	Asp/Glu/Hydantoin racemase						Amino acid transport and metabolism
0.172454	0.00225885	BCAL2241	-7.72088		-8	4	2	13	Formimidoylglutamate deiminase						Amino acid transport and metabolism
0.172454	0.00239018	BCAM0817	-12.5561		-5	5	4	13	Acetolactate synthase large subunit						Amino acid transport and metabolism
0.173472	0.00247447	BCAL2984	-16.8699		32	47	23	38	Gamma-glutamyl-gamma-aminobutyrate hydrolase						Amino acid transport and metabolism
0.1913	0.00357015	BCAL0519	-10.761		-81	-70	1	12	Choline dehydrogenase						Amino acid transport and metabolism
0.192991	0.00392441	BCAL3370	-13.7149		-48	-40	4	12	Gamma-glutamyl phosphate reductase ProA						Amino acid transport and metabolism
0.192991	0.00420861	BCAL3282	-11.0289		6	16	1	11	Phospho-2-dehydro-3-deoxyheptonate aldolase						Amino acid transport and metabolism
0.192991	0.00455677	BCAL3157	-12.9884		-27	8	1	38	Ornithine cyclodeaminase						Amino acid transport and metabolism
0.192991	0.00458876	BCAM0039	-13.8925		32	57	96	122	Choline dehydrogenase						Amino acid transport and metabolism
0.194096	0.00542422	BCAL2357	-13.4932		-57	-48	1	10	Ketol-acid reductoisomerase IlvC						Amino acid transport and metabolism
0.205987	0.00682199	BCAL2672	-9.57406		-3	10	1	11	Dihydroxy-acid dehydratase IlvD						Amino acid transport and metabolism
0.20963	0.00744396	BCAL0496	-13.8015		10	40	5	36	Acetylglutamate kinase						Amino acid transport and metabolism
0.212103	0.00771024	BCAL0631	-11.7564		9	15	6	12	Hydroxymethylglutaryl-CoA lyase						Amino acid transport and metabolism
0.223984	0.00874524	BCAL0314	-11.4909		-34	-24	1	12	Imidazoleglycerol-phosphate dehydratase HisB						Amino acid transport and metabolism
0.119391	0.000663059	BCAL1450	-12.1372		53	98	1	45	5'-methylthioadenosine/adenosylhomocysteine nucleosidase						Amino acid transport and metabolism
0.175081	0.00258253	BCAM2250	-15.1527		-35	6	1	43	High-affinity branched-chain amino acid ABC transporter permease LivH						Amino acid transport and metabolism
0.205987	0.00671492	BCAM2248	-12.5318		-21	-13	5	13	Leucine/isoleucine/valine transporter ATP-binding subunit						Amino acid transport and metabolism
0.213346	0.00791866	BCAM1772	-12.9929		27	48	28	48	ABC-type dipeptide/oligopeptide/nickel transport system, permease component						Amino acid transport and metabolism
0.237106	0.00958939	BCAS0162	-12.9805		-23	-16	5	12	ABC transporter substrate-binding protein, histidine- and lysine/arginine/ornithine transporters						Amino acid transport and metabolism
0.124408	0.00110967	BCAL2612	-10.2192		37	45	4	12	Histidine/lysine/arginine/ornithine ABC transporter ATP-binding protein HisP						Amino acid transport and metabolism
0.12869	0.00119118	BCAL0023	-15.6839		-183	-119	60	110	Branched-chain amino acid ABC transporter ATP-binding protein						Amino acid transport and metabolism
0.192991	0.00480149	BCAL0545	-10.9707		-26	-18	4	12	Peptide ABC transporter permease DppB						Amino acid transport and metabolism
0.200437	0.00644285	BCAL0334	-16.5297		-29	-19	1	11	Cysteine ABC transporter substrate-binding protein						Amino acid transport and metabolism
0.213346	0.00790751	BCAL1113	-12.5982		-199	-181	27	42	ABC-type Fe3+/spermidine/putrescine transporter ATP-binding protein						Amino acid transport and metabolism
0.124408	0.00108424	BCAM1560	-8.11173		-55	-49	5	11	Mimosine binding domain of ABC-type transporter MidA						Aromatic compound transport and metabolism
0.200437	0.00631385	BCAM1986	-13.0279		2	13	27	38	MFS transporter						Aromatic compound transport and metabolism
0.198431	0.00591389	BCAM0170	-12.9888		-11	5	1	12	Benzoate transporter BenE						Aromatic compound transport and metabolism
0.074421	0.000225442	BCAM1300	-12.5423		10	18	3	11	Protocatechuate 3 4-dioxygenase subunit beta PcaH						Aromatic compound transport and metabolism
0.192991	0.00421963	BCAM0804	-13.9394		-31	-20	1	12	Catechol 1 2-dioxygenase CatA						Aromatic compound transport and metabolism
0.192991	0.00463689	BCAM0060	-9.34366		-15	-1	1	12	3-carboxy-cis cis-muconate cycloisomerase PcaB						Aromatic compound transport and metabolism
0.192991	0.00499401	BCAM0805	-10.8751		68	75	4	11	Muconate cycloisomerase CatB						Aromatic compound transport and metabolism
0.208297	0.00720312	BCAM2501	-11.5501		58	71	1	13	Shikimate dehydrogenase AroE						Aromatic compound transport and metabolism
0.155285	0.00174112	BCAL0539	-13.5425		8	18	1	13	Nitroreductase						Aromatic compound transport and metabolism
0.0799261	0.000269427	BCAL0214	-16.2852		13	27	23	36	Phenylacetate-CoA oxygenase subunit PaaI						Aromatic compound transport and metabolism
0.0270215	3.6306e-05	BCAL3367	-14.7852		-50	-40	3	13	Phosphogluconate dehydratase						Carbohydrate transport and metabolism
0.192991	0.00411798	BCAM2511	-13.485		11	22	1	12	Galactarate dehydratase GarD						Carbohydrate transport and metabolism
0.0920585	0.000427325	BCAM2243	-18.056		-199	-165	59	83	EamA/RhaT family transporter						Carbohydrate transport and metabolism
0.13072	0.00127596	BCAL3039	-13.0776		-5	5	1	10	Carbohydrate ABC transporter permease						Carbohydrate transport and metabolism
0.192991	0.00513302	BCAL3131	-8.86991		-30	-23	90	97	ABC-type polysaccharide/polyol phosphate export permease						Carbohydrate transport and metabolism
0.232823	0.00934057	BCAM1289	-12.8668		62	95	1	35	D-galactonate transporter						Carbohydrate transport and metabolism
0.124408	0.000938064	BCAL0275	-12.2201		16	30	108	122	Tfp pilus assembly protein, ATPase PilM						Cell motility, Extracellular structures
0.208297	0.00714026	BCAS0306	-17.3952		-37	-6	17	43	Pilus assembly protein TadG						Cell motility, Extracellular structures
0.00385096	2.59237e-06	BCAL0960	-14.3996		31	53	33	54	Membrane-bound oligosaccharide polymerase						Cell wall/membrane/envelope biogenesis
0.108953	0.000568418	BCAL3033	-10.8046		-17	3	1	23	Outer membrane lipoprotein chaperone LolA						Cell wall/membrane/envelope biogenesis
0.124408	0.000963482	BCAL1983	-12.8122		-55	-45	4	14	Intracellular septation protein A						Cell wall/membrane/envelope biogenesis
0.150831	0.00159918	BCAM2737	-8.70542		43	59	61	76	Hopene-associated glycosyltransferase HpnB						Cell wall/membrane/envelope biogenesis
0.163268	0.00197834	BCAL3465	-12.4814		9	35	91	120	Phospho-N-acetylmuramoyl-pentapeptide- transferase mraY						Cell wall/membrane/envelope biogenesis
0.172454	0.00227218	BCAL0480	-12.0666		10	19	1	10	Rod shape-determining protein MreD						Cell wall/membrane/envelope biogenesis
0.182974	0.00288247	BCAL0894	-11.7924		-185	-178	4	11	LPS-assembly protein LptD						Cell wall/membrane/envelope biogenesis
0.192991	0.00384678	BCAL0988	-13.9805		-194	-187	112	119	Septum formation protein Maf						Cell wall/membrane/envelope biogenesis
0.192991	0.00449837	BCAM1397A	-13.2132		74	94	30	48	Squalene/phytoene synthase family protein						Cell wall/membrane/envelope biogenesis
0.192991	0.00458524	BCAS0088	-15.6691		24	64	41	83	LrgB family protein						Cell wall/membrane/envelope biogenesis
0.194096	0.00560822	BCAL2947	-12.7009		-16	33	3	38	Lipopolysaccharide assembly protein LapB						Cell wall/membrane/envelope biogenesis
0.198431	0.00583985	BCAL1906	-11.0875		74	97	63	84	Dolichyl-phosphate-mannose-protein mannosyltransferase						Cell wall/membrane/envelope biogenesis
0.200437	0.00628418	BCAL0940	-10.4487		-21	-8	17	31	Membrane carboxypeptidase (penicillin-binding protein) MrcB						Cell wall/membrane/envelope biogenesis
0.205987	0.00684038	BCAL3221	-9.7936		-97	-73	96	119	Capsular polysaccharide biosynthesis protein WcbQ						Cell wall/membrane/envelope biogenesis
0.20963	0.00741048	BCAM2386	-11.8727		-14	-7	5	12	Lytic transglycosylase						Cell wall/membrane/envelope biogenesis
0.13072	0.00127049	BCAL2196	-10.2183		81	88	112	119	iron-sulfur cluster assembly protein IscA						Coenzyme transport and metabolism
0.160871	0.00191434	BCAM1687	-14.328		-163	-154	4	13	Uroporphyrinogen-III C-methyltransferase						Coenzyme transport and metabolism
0.172454	0.00234129	BCAL3051	-20.1542		-32	4	2	36	Riboflavin synthase subunit alpha						Coenzyme transport and metabolism
0.1913	0.00354314	BCAL2198	-12.6956		-44	-34	1	11	IscS subfamily cysteine desulfurase						Coenzyme transport and metabolism
0.192991	0.00441873	BCAL0737	-10.7129		-4	5	4	12	Molybdopterin-synthase adenylyltransferase MoeB						Coenzyme transport and metabolism
0.192991	0.0045528	BCAL3145	-12.2466		-2	41	6	40	Hydroxymethylpyrimidine/phosphomethylpyrimidine kinase						Coenzyme transport and metabolism
0.213814	0.00802433	BCAL2651	-12.4542		87	97	74	84	Pantoate--beta-alanine ligase PanC						Coenzyme transport and metabolism
0.1913	0.00363522	BCAM0707	-13.0629		4	11	6	13	Nicotinamide riboside transporter PnuC						Coenzyme transport and metabolism
0.074421	0.000215772	BCAL0264	-11.4183		-134	-117	16	32	Delta-aminolevulinic acid dehydratase HemB						Coenzyme transport and metabolism
0.0799261	0.000293068	BCAL2823	-8.41049		-30	-20	3	12	TetR family transcriptional regulator BpeR						Defense mechanism
0.123819	0.000833515	BCAL3299	-15.6569		-65	-55	1	11	Catalase-peroxidase 1 KatB						Defense mechanism
0.124408	0.0010072	BCAM0850	-12.559		-59	-52	5	12	Rubrerythrin						Defense mechanism
0.136617	0.0013795	BCAM1522	-15.1081		3	36	1	37	Glyoxalase						Defense mechanism
0.142087	0.00145865	BCAL2757	-11.9267		-28	-18	1	12	superoxide dismutase SodB						Defense mechanism
0.173472	0.00251071	BCAL0899	-14.2779		-20	-5	1	13	Lactoylglutathione lyase gloA						Defense mechanism
0.191284	0.00325138	BCAL1080	-15.8761		-181	-159	62	84	Multidrug transporter subunit MdtB						Defense mechanism
0.1913	0.00358303	BCAL0557	-13.8452		53	73	25	44	Glutathione S-transferase						Defense mechanism
0.192991	0.00412858	BCAM0431	-8.32275		-15	-9	4	10	Glutathione transferase GstA						Defense mechanism
0.192991	0.00423848	BCAS0766	-11.8071		37	51	96	110	Efflux RND transporter periplasmic adaptor subunit, bpeA						Defense mechanism
0.192991	0.00500357	BCAM0120	-11.8422		-16	-6	72	82	RND transporter						Defense mechanism
0.192991	0.00501684	BCAL1733	-10.1412		38	53	27	44	Glutathione S-transferase						Defense mechanism
0.194096	0.00557135	BCAM0931	-12.3498		-36	-30	6	12	Catalase						Defense mechanism
0.205987	0.00674495	BCAM0578	-15.2862		5	21	23	39	5-oxoprolinase						Defense mechanism
0.205987	0.00678428	BCAM1741	-12.3178		-27	-10	25	41	Multidrug transporter MdfA						Defense mechanism
0.000382873	6.44351e-08	BCAL2102	-10.8159		-189	-172	65	83	Arsenate reductase ArsC family reductase						Defense mechanism
0.00977783	9.87327e-06	BCAL2343	-16.535		31	65	67	93	NADH dehydrogenase subunit B						Energy production and conversion
0.0799261	0.000295923	BCAM1017	-18.308		-54	-14	2	39	Formate dehydrogenase, major subunit						Energy production and conversion
0.0873902	0.000352973	BCAL0870	-14.6835		82	94	1	12	FAD/FMN-containing dehydrogenase						Energy production and conversion
0.0920585	0.000455034	BCAL2143	-15.0564		-16	-5	72	83	cytochrome o ubiquinol oxidase subunit I						Energy production and conversion
0.0920585	0.000457545	BCAM0969	-12.0548		64	88	96	119	Succinate dehydrogenase flavoprotein subunit sdhA						Energy production and conversion
0.124408	0.000900208	BCAL2287	-13.7942		-20	-12	5	13	Fumarate hydratase FumA						Energy production and conversion
0.124408	0.00108732	BCAM2701	-11.8209		-8	-2	5	11	Fe/S-dependent 2-methylisocitrate dehydratase AcnD						Energy production and conversion
0.1913	0.00346024	BCAL2908	-12.7878		-74	-64	1	11	Class II fumarate hydratase						Energy production and conversion
0.192991	0.00414881	BCAL0266	-11.9492		-27	-16	1	12	Cytochrome c553						Energy production and conversion
0.192991	0.00453542	BCAM1140	-16.4782		-53	-38	25	39	CO or xanthine dehydrogenase, Mo-binding subunit						Energy production and conversion
0.192991	0.00472753	BCAL0785	-11.1839		-21	7	2	31	Cytochrome bd oxidase subunit I CydA						Energy production and conversion
0.192991	0.00498617	BCAL2336	-14.0235		7	24	23	43	NADH-quinone oxidoreductase subunit I						Energy production and conversion
0.192991	0.00503952	BCAL3476	-11.042		68	80	1	13	Cytochrome b561						Energy production and conversion
0.192991	0.00511332	BCAM0946	-10.1224		12	23	1	12	Cytochrome b561						Energy production and conversion
0.200406	0.00617663	BCAM0961	-11.6355		12	23	1	12	Aconitate hydratase AcnA						Energy production and conversion
0.200406	0.00620576	BCAM0967	-12.1384		-27	-2	68	92	Succinate dehydrogenase cytochrome b556 subunit sdhC						Energy production and conversion
0.200437	0.00639294	BCAL0388	-11.8227		14	30	23	39	Ubiquinone biosynthesis hydroxylase UbiH						Energy production and conversion
0.205912	0.00665351	BCAL0725	-11.1681		-27	-16	1	11	TlpA family protein disulfide reductase						Energy production and conversion
0.208297	0.00722135	BCAM2443	-16.6258		-76	-30	1	43	Cytochrome c						Energy production and conversion
0.239217	0.00976698	BCAL1330	-11.4662		-47	-41	6	12	Aerobic-type carbon monoxide dehydrogenase, small subunit, CoxS/CutS family, (2Fe-2S)-binding protein						Energy production and conversion
0.00107929	3.63276e-07	BCAL0267	-9.62004		-36	-29	87	94	Cytochrome c biogenesis protein ResB						Energy production and conversion
0.0406844	6.16223e-05	BCAL0748	-17.6442		-28	-15	1	14	DUF2244 domain-containing protein						Function unknown
0.0641295	0.000140303	BCAL0327	-15.3105		61	101	5	43	Nif3-like dinuclear metal center hexameric protein						Function unknown
0.0920585	0.000464786	BCAL2286	-10.4766		54	61	5	12	Uncharacterized membrane protein family, UPF0114						Function unknown
0.124408	0.000916099	BCAL1013	-11.9382		17	32	23	39	DUF2331 domain-containing protein						Function unknown
0.124408	0.00107688	BCAM0942	-17.1611		22	54	6	51	DUF4148 domain-containing protein						Function unknown
0.124408	0.00110824	BCAM0963	-14.2582		20	53	1	42	Conserved hypothetical protein						Function unknown
0.237745	0.00282414	BCAL3074	-15.9959		34	49	23	38	Cupin domain-containing protein						Function unknown
0.172454	0.0023658	BCAM0876	-13.2583		-191	-167	18	42	RES domain-containing protein						Function unknown
0.175081	0.00259291	BCAL1875	-12.6451		-51	-41	1	12	DUF2065 domain-containing protein						Function unknown
0.182974	0.00292602	BCAL1083	-10.7861		12	24	25	37	DUF839 domain-containing protein						Function unknown
0.182974	0.00295615	BCAL0964	-15.1134		60	76	30	46	DUF2946 domain-containing protein						Function unknown
0.192991	0.00397679	BCAL0431	-11.6201		25	36	1	12	DUF2795 domain-containing protein						Function unknown
0.192991	0.00398806	BCAL3052	-16.0004		-27	3	6	31	DUF1993 domain-containing protein						Function unknown
0.192991	0.00430576	BCAM2324	-12.7521		-23	5	1	30	Conserved hypothetical protein						Function unknown
0.192991	0.00439523	BCAM0432	-7.49667		43	57	28	43	Conserved hypothetical protein						Function unknown
0.192991	0.00493978	BCAM0946a	-12.9994		32	45	107	120	DUF2946 domain-containing protein						Function unknown
0.194096	0.00537529	BCAL0971	-11.7348		-31	-20	1	11	DUF3470 domain-containing protein						Function unknown
0.194096	0.00549785	BCAM1839	-11.0284		54	85	1	33	RidA family protein						Function unknown
0.194096	0.00557711	BCAL1981	-9.83025		41	52	25	38	SELO family protein						Function unknown
0.194096	0.00561841	BCAL3154	-10.468		-48	-41	6	13	Conserved hypothetical protein						Function unknown
0.200437	0.00636874	BCAM2722	-12.6662		80	92	1	13	Uncharacterized membrane protein DedA						Function unknown
0.205987	0.00688791	BCAL0968	-10.6754		-29	-23	5	11	Zinc-finger domain-containing protein						Function unknown
0.213346	0.00795166	BCAL0137	-14.4446		38	58	87	106	DUF2844 domain-containing protein						Function unknown
0.213346	0.00795402	BCAM2721	-16.0122		-165	-106	4	36	Conserved hypothetical protein						Function unknown
0.217105	0.00820921	BCAL2313	-11.2727		17	39	1	36	DUF2863 domain-containing protein						Function unknown
0.217777	0.00831966	BCAM2287	-9.14165		-91	-67	4	31	DUF3331 domain-containing protein						Function unknown
0.226117	0.00894271	BCAL2973	-11.6989		1	41	33	82	DUF4148 domain-containing protein						Function unknown
0.239217	0.00978285	BCAM0930	-10.0664		20	26	5	11	Conserved hypothetical protein						Function unknown
0.121526	0.000753353	BCAL2447	-16.0224		-63	-37	8	42	RidA family protein						General function prediction only
0.148724	0.00155181	BCAL1030	-8.96488		16	23	86	93	Pirin family protein						General function prediction only
0.155285	0.0017063	BCAL2632	-15.5644		-79	-69	1	11	Class I SAM-dependent methyltransferase						General function prediction only
0.155285	0.00177708	BCAL2430	-13.2159		16	28	1	13	MoxR family ATPase						General function prediction only
0.182974	0.00293523	BCAM0447	-11.304		85	96	28	39	Copper oxidase						General function prediction only
0.182974	0.00295169	BCAM2531	-11.4161		-31	8	1	33	Type 2 periplasmic binding fold superfamily						General function prediction only
0.1913	0.00335097	BCAM0648	-13.1907		-13	-5	4	12	(2Fe-2S)-binding protein						General function prediction only
0.1913	0.00339636	BCAL2993	-12.1588		10	38	5	33	Aminopeptidase N						General function prediction only
0.192991	0.00395359	BCAM2323	-11.6579		10	16	6	12	FadH/OYE family oxidoreductase						General function prediction only
0.192991	0.00430829	BCAM0899	-8.64245		-151	-98	36	83	Homoserine kinase						General function prediction only
0.192991	0.00516418	BCAM1403	-14.0187		5	35	5	33	Short-chain dehydrogenase						General function prediction only
0.194096	0.00535604	BCAM2325	-14.0251		-33	-22	1	11	Membrane dipeptidase						General function prediction only
0.198431	0.00592553	BCAS0316	-17.415		-23	-13	1	11	NAD(P)-dependent oxidoreductase						General function prediction only
0.200229	0.0060572	BCAL3321	-11.1763		-79	-44	5	39	Glyoxalase						General function prediction only
0.200229	0.0060655	BCAL2239	-6.76419		-60	-54	4	10	Peptidase C26, gamma-glutamyl-gamma-aminobutyrate hydrolase						General function prediction only
0.206712	0.00702723	BCAM1334	-5.69558		-73	-60	3	15	Alpha/beta hydrolase						General function prediction only
0.210991	0.00758204	BCAL1409	-12.5764		-129	-121	5	13	Acid phosphatase AcpA						General function prediction only
0.210991	0.00762554	BCAM0957	-10.4867		-76	-47	4	41	Peptidase S53						General function prediction only
0.219145	0.00844566	BCAM2298	-10.3676		-40	-22	25	42	Aldehyde dehydrogenase (NAD) family protein						General function prediction only
0.241178	0.00990364	BCAL0944	-10.5753		82	93	28	39	Dimethylglycine dehydrogenase						General function prediction only
0.0873902	0.000340936	BCAM2311	-15.2528		-18	4	2	24	Porin						General function prediction only
0.13072	0.00127248	BCAL0121	-10.1087		-24	2	5	33	Aquaporin Z						General function prediction only
0.194096	0.00561409	BCAM2483	-12.2506		-197	-184	69	83	MFS transporter						General function prediction only
0.200437	0.00637341	BCAM0663	-13.5614		-59	-28	1	31	Porin						General function prediction only
0.121526	0.000696584	BCAM1459	-14.0053		20	46	6	30	Anion permease ArsB/NhaD						Inorganic ion transport and metabolism
0.124408	0.000999208	BCAM2630	-18.7333		4	22	25	42	Hemin ABC transporter ATP-binding protein						Inorganic ion transport and metabolism
0.1913	0.00365954	BCAL2299	-14.0376		-5	17	61	83	Iron permease FTR1 family protein						Inorganic ion transport and metabolism
0.206712	0.00697469	BCAM0836	-11.8384		12	18	6	12	Manganese transport protein MntH						Inorganic ion transport and metabolism
0.225483	0.00887966	BCAM0437	-11.7534		-58	-51	6	13	Sodium/hydrogen exchanger						Inorganic ion transport and metabolism
0.232823	0.00936466	BCAM1527	-10.812		26	37	1	11	Divalent metal cation (Fe/Co/Zn/Cd) transporter						Inorganic ion transport and metabolism
0.135449	0.00134492	BCAL1346	-12.9329		-64	-19	1	44	ABC-type cobalamin/Fe3+-siderophores transporter ATP-binding protein						Inorganic ion transport and metabolism
0.187609	0.00312576	BCAM2650	-10.3621		-34	-27	6	13	enoyl-[acyl-carrier-protein] reductase FabV						Lipid transport and metabolism
0.220687	0.00854225	BCAM0799	-9.53639		6	35	6	33	NADPH-dependent 2 4-dienoyl-CoA reductase FadH						Lipid transport and metabolism
0.1913	0.00338543	BCAL2105	-14.758		13	33	24	45	Cardiolipin synthase						Lipid transport and metabolism
0.219145	0.00841087	BCAL1752	-15.2442		78	89	1	12	Acetyl esterase/lipase						Lipid transport and metabolism
0.0270215	3.63803e-05	BCAL1964	-14.9446		-197	-186	1	12	Thymidylate kinase						Nucleotide transport and metabolism
0.194096	0.00559237	BCAL2031	-13.4462		23	50	96	120	Cytochrome c urate oxidase (Uox) PuuD						Nucleotide transport and metabolism
0.198431	0.00587425	BCAL2089	-10.6262		-44	-36	3	11	Uridylate kinase						Nucleotide transport and metabolism
0.208297	0.00717122	BCAL3400	-12.9144		8	18	1	12	Orotidine-5'-phosphate decarboxylase PyrF						Nucleotide transport and metabolism
0.217105	0.0082434	BCAL3261	-11.4186		20	44	9	39	Phosphoribosylformylglycinamidine cyclo-ligase PurM						Nucleotide transport and metabolism
0.192991	0.00413309	BCAL1278	-11.8632		13	23	1	12	Exopolyphosphatase/pppGpp-phosphohydrolase						Nucleotide transport and metabolism
0.178451	0.00267286	BCAS0409	-14.4798		20	34	27	41	Zinc metalloprotease ZmpA						Posttranslational modification, protein turnover, chaperones
0.155285	0.00175185	BCAM1235	-12.0277		-129	-114	25	40	Transglutaminase-like enzyme, putative cysteine protease						Posttranslational modification, protein turnover, chaperones
0.242449	0.0100018	BCAL0709	-11.1198		27	56	1	37	Lipoyl(octanoyl) transferase						Posttranslational modification, protein turnover, chaperones
0.0443029	7.74425e-05	BCAL3527	-14.7911		-80	-39	1	39	Type II secretion system protein GspD						Protein and peptide secretion
0.0518788	0.00010477	BCAL2675	-15.1988		57	80	20	43	DNA polymerase III subunit Chi						Replication, recombination and repair
0.121526	0.000756726	BCAL3262	-14.9081		-135	-95	5	35	DnaA regulatory inactivator Hda						Replication, recombination and repair
0.1913	0.00361478	BCAL3277	-14.2298		-14	1	27	42	DNA repair protein RecN						Replication, recombination and repair
0.200406	0.0062019	BCAL0805	-9.64304		-9	1	1	10	Formamidopyrimidine-DNA glycosylase MutM						Replication, recombination and repair
0.223984	0.00874284	BCAL0806	-11.222		33	39	6	12	A/G-specific adenine glycosylase MutY						Replication, recombination and repair
0.232823	0.0092656	BCAM0823	-13.2039		-14	5	4	23	Chemotaxis-related methyltransferase						Signal transduction
0.192991	0.00514074	BCAM0639	-9.83187		-5	4	2	10	Two-component response regulator FixJ						Signal transduction
0.00771896	6.49525e-06	BCAL0982	-18.0228		-147	-116	6	36	Ribonuclease E/G						Transcription
0.0443029	8.20147e-05	BCAL0999	-12.252		-59	-51	68	76	Anti-sigma E factor regulatory protein BprE/RseA						Transcription
0.121526	0.000741484	BCAM2708	-11.1878		-5	5	1	10	IclR family transcriptional regulator						Transcription
0.124408	0.00110446	BCAM1755	-15.0228		-37	38	20	106	DNA-binding transcriptional regulator, MocR family						Transcription
0.170047	0.00217495	BCAL0003	-11.4492		-51	-40	1	12	MarR family transcriptional regulator						Transcription
0.187224	0.00306303	BCAL1230	-10.8427		-67	-61	5	11	LysR family transcriptional regulator						Transcription
0.192991	0.00488922	BCAM1298	-9.93951		22	32	1	12	AraC family transcriptional regulator						Transcription
0.194096	0.00560093	BCAM1722	-11.7296		-28	-22	6	12	LysR family transcriptional regulator						Transcription
0.198431	0.00594426	BCAM0076	-16.5606		15	29	23	37	TetR/AcrR family transcriptional regulator						Transcription
0.213346	0.00794275	BCAM0809	-10.5716		4	10	7	13	AraC family transcriptional regulator						Transcription
0.213346	0.00797085	BCAM2306	-13.4459		25	42	25	42	GlxA family transcriptional regulator						Transcription
0.224959	0.00882116	BCAM0014	-8.24007		35	57	92	114	TetR/AcrR family transcriptional regulator						Transcription
0.0920585	0.000460289	BCAL1416	-13.3781		-12	-4	5	13	Alanine--tRNA ligase						Translation
0.113427	0.000610847	BCAL1889	-13.5642		14	21	6	13	23S rRNA (uracil(1939)-C(5))-methyltransferase RlmD						Translation
0.187224	0.00308785	BCAM0915	-10.6865		-28	-20	4	12	30S ribosomal protein S21						Translation
0.192991	0.00465728	BCAL1448	-9.4349		35	41	5	11	Valine--tRNA ligase						Translation
0.192991	0.00467634	BCAL1484	-13.4962		-56	-44	1	13	50S ribosomal protein L20						Translation
0.192991	0.00483901	BCAL1856	-11.7816		-12	-6	5	11	30S ribosomal protein S12 methylthiotransferase RimO						Translation
0.205987	0.0068986	BCAL2739	-11.6017		5	15	1	11	Elongation factor G						Translation
						* nucleotide positions relative to start of CDS
