# Supplementary material for: Low iron-induced small RNA BrrF regulates central metabolism and oxidative stress responses in Burkholderia cenocepacia
Source: PLoS One. 2020 Jul 23;15(7):e0236405. doi: 10.1371/journal.pone.0236405 (PMC7377471; doi:10.1371/journal.pone.0236405)
Supplement: S5 Table — (XLSX) [file pone.0236405.s009.xlsx]

## Sheet: Sheet1
	Sass and Coenye
	Low iron-induced small RNA BrrF regulates central metabolism and oxidative stress responses in Burkholderia cenocepacia
	Table S5: qPCR raw Cq values
																															no RT controls
		Strain	Wt	Wt	Wt	Wt	Wt	Wt	DBrrF	DBrrF	DBrrF	DBrrF	DBrrF	DBrrF	Wt	Wt	Wt	DBrrF	DBrrF	DBrrF	Wt	Wt	Wt	DBrrF	DBrrF	DBrrF					Wt	DBrrF	Wt	DBrrF	Wt	Wt						DBrrF	DBrrF	DBrrF	DBrrF	DBrrF	DBrrF	DBrrF	DBrrF
		Plasmid	pSCrhaM2	pSCrhaM2	pSCrhaM2	pBrrF-d1	pBrrF-d1	pBrrF-d1	pSCrhaM2	pSCrhaM2	pSCrhaM2	pBrrF-d1	pBrrF-d1	pBrrF-d1	no plasmid	no plasmid	no plasmid	no plasmid	no plasmid	no plasmid	no plasmid	no plasmid	no plasmid	no plasmid	no plasmid	no plasmid					no plasmid	no plasmid	no plasmid	no plasmid	pSCrhaM2	M2 S63OV						pSCrhaM2	pSCrhaM2	pSCrhaM2	pBrrF-d1	pBrrF-d1	pBrrF-d1	pBrrF-d2	pBrrF-d2
		Medium	LB	LB	LB	LB	LB	LB	LB	LB	LB	LB	LB	LB	LB + dipyridyl	LB + dipyridyl	LB + dipyridyl	LB + dipyridyl	LB + dipyridyl	LB + dipyridyl	LB	LB	LB	LB	LB	LB					LB	LB	LB + dipyridyl	LB + dipyridyl	LB	LB						LB + dipyridyl	LB + dipyridyl	LB + dipyridyl	LB + dipyridyl	LB + dipyridyl	LB + dipyridyl	LB + dipyridyl	LB + dipyridyl
		Replicate	1	2	3	1	2	3	1	2	3	1	2	3	1	2	3	1	2	3	1	2	3	1	2	3					1	1	1	1	1	1	no template					1	2	3	1	2	3	1	2
	M0918	rpoD	19.6097	18.749	19.2777	19.3475	19.457	19.1321	19.9519	21.4544	21.4725	19.9519	21.1162	21.2154	20.0924	19.8708	19.9999	19.7282	19.9335	20.1242	18.8386	18.7911	19.0503	18.4547	18.7934	18.6139			rpoD		36.2108	34.8745	36.609	37.1523	35.9947	36.3612	40.8147			M0918		20.1439	20.6126	22.1437	20.6744	20.3545	21.493	20.0204	20.2144
	M0967	sdhC	17.8442	17.0975	17.5601	17.9991	17.9464	17.9333	17.999	19.4599	19.2854	18.5015	19.5457	19.3015	18.8612	18.7347	19.0889	17.6563	17.7482	17.6301	16.3232	16.6248	16.6081	15.8719	16.2223	16.1605			sdhC		41.0426	37.837	37.9342	37.012	36.6156	36.9674	>50			M0967		18.2701	18.4092	19.0299	20.0045	19.6562	19.8969	19.4625	19.6447
	M0969	sdhA	18.4851	17.7772	18.1771	18.4127	18.3878	18.337	22.3223	21.2942	21.1804	22.2117	21.0719	21.2212	20.5308	20.3216	20.2438	18.3952	18.6904	18.5823	16.9921	17.2232	16.8376	17.3954	17.5362	17.533			sdhA		40.3842	42.6034	42.9331	>50	41.117	41.3191	>50			M0969		19.141	19.1895	19.9971	21.6721	21.2685	21.8611	20.8921	22.1743
	M0961	acnA	23.5616	22.6706	23.1172	24.1688	23.9053	23.8436	23.7633	31.8665	31.0289	24.2686	30.9934	30.92	27.3877	27.4708	27.4807	23.4843	23.7112	23.6864	21.2656	22.5281	22.6161	21.8754	21.9157	21.5985			acnA		47.0804	>50	>50	>50	48.8375	49.5424	>50			M0961		29.0567	29.8382	30.7163	33.253	32.7327	33.8492	32.0648	32.5383
	M2701	acnD	24.0427	23.4376	23.6391	24.1796	24.2369	24.3856	24.6724	24.6498	24.1596	25.1919	24.0434	24.1735	26.2892	27.2331	26.486	23.8039	24.1752	24.2002	23.7944	23.6644	23.2537	23.1999	23.1555	23.1506			acnD		37.071	38.497	39.3488	45.4437	36.1774	37.8579	>50			M2701		26.9733	25.6185	25.3137	26.3925	23.3632	24.6292	23.9358	23.4414
	L2908	fumC	20.1156	19.3321	19.9323	18.7067	18.8166	18.7808	21.1239	22.1396	21.9449	20.1027	20.6043	20.9209	18.8823	18.7559	18.6945	20.1004	20.2909	20.3046	19.5024	19.264	19.5767	19.2591	19.5952	19.1911			fumC		35.1798	35.0125	36.4575	39.7121	34.0608	34.6869	>50			L2908		19.9597	20.3623	21.018	18.9002	18.6423	18.5852	18.7473	19.3261
	L2287	fumA	19.8997	19.1501	19.7426	21.242	21.065	20.9662	20.233	23.2739	22.3722	21.1845	22.9827	23.1792	25.9621	25.9021	25.9829	20.7688	21.1673	20.8457	19.37	19.4424	19.6203	18.6178	18.6241	18.337			fumA		38.067	36.8206	40.3662	>50	35.6634	37.0469	>50			L2287		20.1192	20.6755	21.2101	25.3263	25.0253	26.615	23.3098	23.7028
	L2757	sodB	23.2226	22.4981	22.9655	24.2429	24.3028	24.0878	23.2637	24.819	24.1775	24.2116	25.0074	24.3669	26.3999	26.0528	25.8481	22.3666	22.4553	22.5431	22.622	22.5885	22.7906	21.812	21.9871	21.8795			sodB		39.7349	41.37	41.717	n.d.	39.2102	n.d.	n.d.			L2757		22.231	22.5099	23.7291	26.9792	26.7507	27.3109	25.5008	26.0154
	L3299	katB	16.0867	15.1463	15.6169	15.9366	15.985	15.9315	17.0964	18.0442	17.6946	17.2312	17.419	17.5468	17.2814	17.0328	17.1335	15.1253	15.251	15.0428	14.255	14.4522	14.2998	14.7576	14.7345	14.9459			katB		36.6759	38.2739	39.9596	>50	35.4618	36.0925	>50			L3299		16.2543	16.5981	16.5475	18.5354	18.1409	18.3687	17.5893	18.4083
	M0931	catalase	25.7573	25.0918	25.4553	25.8461	25.918	25.5958	26.1172	27.2944	27.0732	26.1197	26.6824	26.9604	27.2092	26.9786	27.1099	26.1704	26.3942	26.5622	25.1175	25.1385	25.2568	24.8124	24.9431	24.8968			catalase		35.8044	36.6866	36.7284	>50	35.3349	36.7464	40.1716			M0931		25.618	26.0742	27.0798	27.1099	26.8584	27.2206	26.3561	26.6995
	L2143	cyoB	23.1247	22.6096	22.8711	23.047	22.9133	22.75	n.d.	n.d.	n.d.	n.d.	n.d.	n.d.	23.3194	23.5533	23.5559	23.0806	23.3281	23.5274	22.2449	22.0609	21.2854	21.9542	21.769	21.7135			cyoB		36.3	36.0515	37.1845	37.8272	35.6195	35.9749	42.7449			L2143		n.d.	n.d.	n.d.	n.d.	n.d.	n.d.	n.d.	n.d.
	L2343	nuoB	18.6518	18.0735	18.5359	18.4452	18.4694	18.3151	19.0479	20.0662	20.2639	19.0726	19.8311	20.0773	19.5174	19.351	19.4286	19.0124	19.1468	19.0487	17.1031	17.2041	17.1125	17.6027	17.6706	17.8101			nuoB		40.1803	37.2056	37.8971	46.0994	36.7803	37.6501	>50			L2343		18.4798	18.8997	19.7508	19.6227	19.2092	19.658	18.9403	19.389
	L3367	edd	30.0934	29.3956	29.7148	30.0402	30.2237	30.1994	29.7492	32.6379	32.2229	30.106	31.5839	31.6466	31.9695	31.3977	31.7468	28.908	29.0434	29.0257	26.453	27.3408	27.2433	25.7207	26.5454	26.1641			edd		41.3342	42.9993	>50	46.117	43.4737	44.0684	>50			L3367		27.4218	28.3102	30.0761	30.3379	29.9079	31.3632	29.0721	30.1099
	BCAL2643	sodC	24.1989	23.3231	23.7382	23.8049	24.1544	23.3819	n.d.	n.d.	n.d.	n.d.	n.d.	n.d.	24.4801	23.9922	23.9474	23.1886	23.4276	23.6814	23.1781	23.2535	23.3356	22.7662	22.9028	22.9233			sodC		34.2883	34.3073	37.8993	>50	34.2483	35.8001	>50			L2643		n.d.	n.d.	n.d.	n.d.	n.d.	n.d.	n.d.	n.d.
	BrrF	BrrF	15.0508	14.6377	15.274	11.3925	11.3494	10.7696	30.1446	28.9582	29.9114	12.3949	13.2191	13.2641	10.4096	10.2712	10.3049	26.0817	28.7407	26.994	15.6649	14.989	15.2627	30.5243	32.3252	31.9608			BrrF		32.4231	27.2116	31.1557	29.4566	30.1649	27.5819	39.0158			BrrF		29.4919	27.4363	25.3945	11.1269	11.0238	10.041	10.2425	10.5044
	L2297	hemP	26.4751	26.2604	27.4613	28.3574	28.1666	28.0265	n.d.	n.d.	n.d.	n.d.	n.d.	n.d.	19.9851	19.6633	19.8655	20.3544	20.6589	20.0451	26.9654	26.7435	26.3984	25.623	26.1031	26.213			hemP		>50	42.0325	45.1512	39.1088	37.7659	>50	48.9602			L2297		n.d.	n.d.	n.d.	n.d.	n.d.	n.d.	n.d.	n.d.
	BCAL2735	idh	20.2945	19.4138	20.239	19.7516	20.4214	19.8504	n.d.	n.d.	n.d.	n.d.	n.d.	n.d.	20.693	20.4212	20.5677	19.9015	19.9757	19.6899	18.8682	19.0705	19.2057	18.4349	18.7654	18.4387			idh		37.0963	39.1852	39.9584	39.9355	36.819	37.9498	>50
	BCAM0965	mdh	18.0931	17.2834	18.1235	17.7521	18.2737	17.6776	n.d.	n.d.	n.d.	n.d.	n.d.	n.d.	18.5259	18.3682	18.4014	18.434	18.4366	18.443	17.0991	17.2348	17.2246	16.6256	16.848	16.6965			mdh		40.6196	41.0095	41.8629	>50	38.2275	39.4127	>50
	BCAM0972	gltA	16.6709	15.9519	16.2128	16.432	16.8539	16.5878	n.d.	n.d.	n.d.	n.d.	n.d.	n.d.	17.7202	17.4623	17.6201	16.5329	17.0188	16.9128	15.7175	15.8025	15.7435	15.1663	15.3569	15.2707			gltA		37.3048	38.0017	37.8471	39.443	36.1298	35.9233	>50
	BCAM1833	acnB	20.8572	20.3006	20.6991	20.7597	21.5038	20.8845	n.d.	n.d.	n.d.	n.d.	n.d.	n.d.	21.22	21.1846	21.2691	20.3245	20.5274	20.3894	20.0173	20.2271	20.242	19.4757	19.7777	19.3798			acnB		37.5726	37.1236	39.3022	38.9167	36.683	36.7496	>50
	BCAM2107	katA	27.2518	26.555	27.1635	27.0435	27.3045	27.0588	n.d.	n.d.	n.d.	n.d.	n.d.	n.d.	28.796	28.3553	28.4404	27.3717	27.4166	27.4736	27.3729	26.5107	26.7136	26.3778	26.2401	26.167			katA		40.1275	40.5973	39.8499	42.6136	37.9396	38.8388	>50
									n.d. = not determined
[truncated: 4 more columns]
